# Supplementary material for: Ecological opportunity and the evolution of habitat preferences in an arid-zone bird: implications for speciation in a climate-modified landscape
Source: Sci Rep. 2016 Jan 20;6:19613. doi: 10.1038/srep19613 (PMC4726247; doi:10.1038/srep19613)
Supplement: Supplementary Dataset 1 [file srep19613-s2.xls]

## Sheet: Sheet1
Supplementary Data 1. Samples used in phylogenetic and demographic analyses of the ATM complex (ND2), and phylogenetic analyses of Australian Chenopodiaceae (ITS).
	Amytornis			Atripliceae			Camphorosmeae
Species	ND2 Accession	Reference	Species	ITS Accession	Reference	Species	ITS Accession No.	Reference
Amytornis textilis textilis	KF053473	24	Australian Atripliceae - Clade 1			Australian Camphorosmeae
	KF053513*	24	Atriplex amnicola	HM005861	68	Dissocarpus biflorus	AY489205	27
	KF053514*	24	A. cinerea	HM587491	28	D. paradoxus	AY489208	27
	KF053515	24	A. isatidea	HM587519	28	Enchylaena tomentosa	AY489207	27
	KF053516	24	A. nummularia	HM587534	28	Eriochiton sclerolaenoides	AY489208	27
	KF053517*	24	A. rhagodioides	HM587549	28	Maireana brevifolia	EF613600	unpublished
	KF053518*	24	A.sp. Yeelirrie Station	JN187956	69	M. campanulata	DQ499338	70
	KF053520*	24	Australian Atripliceae - Clade 2			M. coronata	EF613601	unpublished
	KF053521*	24	Atriplex acutibractea	HM587478	28	M. erioclada	AY489222	27
	KF053522	24	A. angulata	HM587480	28	M. eriosphaera	EF613602	unpublished
	KF053523	24	A. billardierei	HM587485	28	M. integra	AY489221	27
	KF053524*	24	A. codonocarpa	HM587492	28	M. microphylla	EF613603	unpublished
	KF053525	24	A. conduplicata	HM587493	28	M. oppositifolia	EF613604	unpublished
	KF053526	24	A. eardleyae	HM587500	28	M. planifolia	EF613605	unpublished
	KF053527*	24	A. elacophylla	HM587501	28	M. platycarpa	EF613606	unpublished
A. textilis myall	KF053496*	24	A. fissivalvis	HM587503	28	M. polypterygia	EF613607	unpublished
	KF053497	24	A. holocarpa	HM587511	28	M. sedifolia	EF613608	unpublished
	KF053498*#	24	A. hymenotheca	HM587514	28	M. tomentosa	EF613609	unpublished
	KF053499*	24	A. intermedia	HM587517	28	M. turbinata	EF613610	unpublished
	KF053500	24	A. leptocarpa	HM587525	28	Malacocera tricornis	AY489224	27
	KF053501	24	A. lindleyi	HM587527	28	Neobassia proceriflora	AY489225	27
	KF053502	24	A. muelleri	HM587531	28	Osteocarpum dipterocarpum	AY489226	27
	KF053503*	24	A. nessorhina	HM587532	28	Roycea spinescens	AY489228	27
	KF053504	24	A. pseudocampanulata	HM587546	28	Sclerolaena anisacanthoides	EF613615	unpublished
	KF053505	24	A. quinii	HM587547	28	S. bicornis	EF613616	unpublished
	KF053506	24	A. semibaccata	HM587552	28	S. brachyptera	EF613617	unpublished
	KF053507	24	A. semilunaris	HM587553	28	S. cornishiana	EF613618	unpublished
	KF053508	24	A. spinibractea	HM587556	28	S. dicantha	AY489231	27
	KF053509*	24	A. spongiosa	HM587558	28	S. fimbriolata	EF613619	unpublished
	KF053510*	24	A. stipitata	HM587559	28	S. intricata	EF613620	unpublished
	KF053511	24	A. sturtii	HM587560	28	S. longicuspis	AY489232	27
	KF053512*	24	A. suberecta	HM587561	28	S. obliquicuspis	EF613622	unpublished
	KF053519*#	24	A. turbinata	HM587563	28	S. recurvicuspis	EF613623	unpublished
A. modestus modestus	KF053457	24	A. velutinella	HM587565	28	Stelligera endecaspinis	AY489234	27
	KF053458*	24	A. vesicaria	HM587566	28	Outgroups
	KF053459*	24	Other Atripliceae (non-Australian)			Bassia dasyphylla	AY489195	27
	KF053460	24	A. acanthocarpa	HM587477	28	Kochia krylovii	AY489213	27
	KF053461	24	A. altaica	HM587479	28	K. melanoptera	AY489215	27
	KF053462*	24	A. aucherii	HM587481	28
	KF053463	24	A. australasica	HM587482	28
	KF053464	24	A. belangeri	HM587484	28
	KF053465*	24	A. calotheca	HM587486	28
	KF053466	24	A. canescens	HM587489	28
	KF053467*	24	A. centralasiatica	DQ086481	unpublished
	KF053468*	24	A. confertifolia	HM587494	28
	KF053469*	24	A. cordubensis	HM587495	28
	KF053489*	24	A. crassifolia	HM587496	28
	KF053490*	24	A. davisii	HM587497	28
	KF053528	24	A. glauca	HM587506	28
	KF053529	24	A. gmelinii	HM587507	28
A. modestus inexpectatus	KF053456*	24	A. halimus	AY873952	70
	KF053470*	24	A. herzogii	HM587510	28
	KF053471*	24	A. hortensis	HM005855	68
	KF053472*	24	A. hymenelytra	HM587513	28
	KF053474	24	A. imbricata	HM587515	28
	KF053475*	24	A. inamoena	HM587516	28
	KF053476*	24	A. intracontinentalis	HM587518	28
	KF053477*	24	A. laciniata	HM587520	28
	KF053478*	24	A. laevis	HM587521	28
	KF053479*	24	A. lampa	HM587522	28
	KF053480*	24	A. lehmanniana	HM587524	28
	KF053481	24	A. lentiformis	HM005873	68
	KF053482	24	A. leucoclada	HM005860	68
	KF053483*	24	A. leucophylla	HM587526	28
	KF053484	24	A. littoralis	HM587528	28
	KF053485*	24	A. micrantha	HM587529	28
	KF053486	24	A. moneta	HM587530	28
	KF053487	24	A. nudicaulis	HM587533	28
	KF053488*	24	A. oblongifolia	HM587535	28
	KF053491	24	A. obovata	HM587536	28
	KF053492*	24	A. pamirica	HM587537	28
	KF053493	24	A. parishii	HM587538	28
	KF053494*	24	A. parryi	HM587539	28
	KF053495*	24	A. parvifolia	HM587540	28
ATM outgroups			A. patagonica	HM005866	68
A. ballarae	HQ118180	23	A. patula	HM005859	68
A. goyderi	HQ118184	23	A. peruviana	HM005867	68
A. housei	HQ118185	23	A. phyllostegia	HM005870	68
A. purnelli	HQ118187	23	A. powellii	HM587544	28
			A. prostrata	HM005857	68
			A. recurva	HM587548	28
			A. rosea	HM005858	68
			A. rusbyi	HM005865	68
			A. schugnanica	HM587551	28
			A. serenana	HM005868	68
			A. sibirica	HM587554	28
			A. sphaeromorpha	HM587555	28
			A. undulata	HM587564	28
			A. watsonii	HM005871	68
			Cremnophyton lanfrancoi	HM587568	28
			Outgroups
			Halimione pedunculata	HM587573	28
			H. portulacoides	HM587574	28
			H. verrucifera	HM587575	28
* Unique ATM ND2 haplotypes; # samples designated as myall but carrying ND2 sequences of textilis.
